# Supplementary material for: Use of C-Reactive Protein in Global Leadership Initiative on Malnutrition (GLIM) Etiologic Criteria for Critically Ill Patients: A Retrospective Claims Database Study
Source: Nutrients. 2025 Feb 16;17(4):705. doi: 10.3390/nu17040705 (PMC11858327; doi:10.3390/nu17040705)
Supplement: Supplementary file 1 [file nutrients-17-00705-s001.zip]

Archive with 1 entries (1 files):
- nutrients-3469361-supplementary.pdf
